# Supplementary material for: Sensor-Embedded Automatic Grasping Forceps for Precise Corneal Suture in Penetrating Keratoplasty
Source: Micromachines (Basel). 2021 Apr 23;12(5):484. doi: 10.3390/mi12050484 (PMC8145369; doi:10.3390/mi12050484)
Supplement: Supplementary file 1 [file micromachines-12-00484-s001.zip]

Archive with 1 entries (1 files):
- micromachines-1172057-supplementary.mp4
